# Supplementary material for: Reliability of the Test of Visual Perceptual Skills-4th Edition for people with schizophrenia
Source: PLoS One. 2025 Mar 4;20(3):e0318148. doi: 10.1371/journal.pone.0318148 (PMC11878909; doi:10.1371/journal.pone.0318148)
Supplement: S1 File — (XLSX) [file pone.0318148.s001.xlsx]

## Sheet: 工作表1
No	Visual discrimination_1	Visual memory_1	Spatial relationships_1	Form constancy_1	Sequential memory_1	Visual figure-ground_1	Visual closure_1	Visual discrimination_2	Visual memory_2	Spatial relationships_2	Form constancy_2	Sequential memory_2	Visual figure-ground_2	Visual closure_2
1	10	14	18	13	15	7	15	15	15	18	16	12	9	16
2	10	14	8	8	9	8	10	7	12	9	11	12	8	12
3	11	13	8	11	16	7	2	8	13	12	7	13	3	5
4	10	15	16	12	15	10	15	14	15	17	14	12	16	14
5	18	12	16	16	16	16	16	14	16	18	15	14	16	16
6	15	15	16	15	13	14	16	9	15	18	15	14	16	16
7	12	8	18	16	14	12	15	13	11	18	14	13	15	13
8	15	13	16	7	15	10	16	15	15	16	15	17	13	16
9	6	15	16	5	9	7	7	10	9	17	7	11	6	4
10	10	11	16	16	11	9	12	14	13	13	15	12	13	12
11	12	17	16	10	15	7	14	16	17	16	12	16	12	16
12	3	7	7	3	13	4	5	4	9	6	4	10	7	6
13	14	13	16	9	14	10	11	10	14	15	8	15	5	9
14	13	13	17	12	9	5	11	17	14	18	7	12	6	10
15	16	9	17	18	12	17	17	18	16	18	17	18	18	18
16	17	16	17	12	17	16	17	15	17	18	16	16	15	17
17	7	9	14	6	10	7	8	12	11	11	7	13	7	5
18	4	7	9	7	9	7	8	6	12	12	4	7	5	9
19	11	13	13	9	8	13	6	13	14	14	6	11	12	10
20	9	14	15	7	16	10	16	9	15	18	11	16	11	14
21	9	13	8	8	13	4	5	13	8	12	10	13	7	11
22	8	11	5	3	6	4	5	3	11	7	4	4	3	6
23	11	13	15	7	13	12	13	9	13	17	8	15	11	12
24	13	15	15	6	17	5	13	9	13	14	3	16	6	10
25	10	15	17	11	13	10	16	12	14	17	16	15	11	16
26	8	15	7	10	14	5	7	7	12	7	8	17	8	11
27	13	13	17	8	17	15	14	11	17	16	14	16	15	12
28	14	15	17	17	17	13	17	14	17	17	16	15	14	17
29	16	13	18	6	14	6	10	13	16	17	10	16	11	13
30	14	12	16	14	15	11	16	14	13	16	16	14	17	16
31	9	10	5	5	10	7	15	10	6	12	4	8	9	11
32	11	16	18	17	17	13	14	17	17	18	17	17	15	17
33	10	12	15	4	10	8	10	10	9	15	6	13	5	7
34	6	7	11	6	11	5	6	9	13	9	5	11	5	9
35	11	16	14	10	14	7	14	11	12	13	12	16	11	9
36	9	14	18	13	17	9	16	15	15	16	14	17	10	13
37	6	7	3	3	12	4	6	6	6	2	2	12	5	9
38	14	13	18	6	14	10	14	15	15	18	13	13	7	12
39	13	14	16	15	13	16	16	12	14	15	15	11	15	12
40	12	12	18	12	11	5	13	10	13	18	13	12	14	12
41	9	10	9	3	11	6	6	7	9	15	12	14	7	6
42	9	13	16	11	12	9	15	13	13	16	12	14	8	14
43	9	11	12	7	16	3	10	12	12	11	7	9	5	7
44	16	14	18	13	16	17	15	12	16	15	13	15	17	13
45	11	17	17	11	17	13	13	17	18	17	13	17	14	17
46	14	14	16	16	17	18	15	17	18	17	16	17	18	17
47	15	14	16	15	17	15	17	11	14	17	12	15	15	18
48	17	17	18	16	17	14	15	16	17	18	14	18	13	17
49	6	13	8	6	11	7	4	7	16	10	8	15	6	7
50	17	18	16	9	16	12	14	15	17	17	15	15	18	17
51	5	8	7	4	12	4	7	5	13	6	4	10	12	7
52	17	16	18	8	17	16	15	14	15	18	15	17	15	16
53	8	11	12	8	10	10	11	8	11	12	6	13	8	13
54	4	10	3	5	4	7	3	6	10	7	6	6	8	3
55	6	7	12	4	6	7	6	8	12	7	4	13	4	6
56	10	17	15	9	16	7	12	15	17	18	12	14	11	15
57	15	15	18	15	12	12	12	16	12	18	8	16	9	17
58	15	15	18	18	18	17	18	18	17	18	17	18	17	17
59	9	16	18	9	14	7	12	16	14	15	10	11	11	14
60	14	16	18	15	15	12	13	15	17	18	9	16	14	12
61	16	17	17	15	18	11	16	16	18	17	17	18	10	15
62	17	16	18	18	17	17	17	18	18	18	15	17	18	16
63	8	12	4	9	12	5	7	13	7	14	13	5	8	5
64	8	12	14	9	15	8	7	8	13	18	12	15	8	12
65	7	11	13	4	9	5	5	5	15	9	3	12	5	4
66	10	15	17	18	16	16	14	13	16	18	18	18	17	16
67	17	17	18	18	16	18	18	16	17	18	18	18	17	18
68	11	13	17	13	14	9	15	9	15	13	14	13	9	14
69	14	14	11	12	12	9	16	10	13	10	7	9	9	12
70	14	13	18	17	17	16	17	15	15	18	17	17	17	18
71	12	17	17	9	18	17	15	15	17	17	14	17	16	16
72	10	8	10	6	11	6	7	11	13	11	7	13	7	8
73	15	15	15	16	17	14	16	18	17	18	15	16	16	16
74	13	14	15	9	15	7	14	11	16	15	9	12	5	14
75	15	13	15	15	16	17	16	16	15	17	17	17	18	17
76	9	14	16	4	14	10	4	13	11	15	10	14	15	6
77	13	14	17	9	14	8	11	11	16	18	13	13	11	15
78	9	14	18	16	14	16	14	16	15	16	15	14	14	14
79	10	13	17	13	13	10	12	11	15	16	14	13	15	14
80	9	15	18	11	14	13	15	15	15	18	15	16	15	12
